# Supplementary material for: An Efficient Microwave Synthesis of 3-Acyl-5-bromoindole Derivatives for Controlling Monilinia fructicola and Botrytis cinerea
Source: Int J Mol Sci. 2025 Sep 19;26(18):9148. doi: 10.3390/ijms26189148 (PMC12471050; doi:10.3390/ijms26189148)
Supplement: Supplementary file 1 [file ijms-26-09148-s001.zip]

Archive with 1 entries (1 files):
- ijms-3808690-supplementary.pdf
